# Supplementary material for: Insight into small molecule binding to the neonatal Fc receptor by X-ray crystallography and 100 kHz magic-angle-spinning NMR
Source: PLoS Biol. 2018 May 21;16(5):e2006192. doi: 10.1371/journal.pbio.2006192 (PMC5983862; doi:10.1371/journal.pbio.2006192)
Supplement: S1 Data — (XLSX) [file pbio.2006192.s014.xlsx]

## Sheet: Sheet1
UCB-FcRn-303			UCB-FcRn-84
concentration [uM]	response units (RU)		concentration [uM]	response units (RU)
0.04	2.76		1.56	-0.23
0.08	4.84		3.13	-0.31
1.56	7.12		6.25	0.8
3.13	9.88		12.5	2.96
6.25	12.01		25	6.18
12.5	13.8		50	9.5
25	15.14		100	13.01
50	16.68
100	18.41
