# Supplementary material for: Insight into small molecule binding to the neonatal Fc receptor by X-ray crystallography and 100 kHz magic-angle-spinning NMR
Source: PLoS Biol. 2018 May 21;16(5):e2006192. doi: 10.1371/journal.pbio.2006192 (PMC5983862; doi:10.1371/journal.pbio.2006192)
Supplement: S2 Data — β2m, β2-microglobulin; CSP, chemical-shift perturbation; FcRn, neonatal Fc receptor; FcRnECD, extracellular domain of the neonatal Fc receptor; MHC1, class I major histocompatibility complex. (XLSX) [file pbio.2006192.s015.xlsx]

## Sheet: calculator
LEGEND:
Assigned chemical shifts of FcRn without UCB-FcRn-303					N	122.1		124.69	124.49		118.05	122.73	114.32		127.6	125.35	123.77	108.92	121.7	121.41	127.19	120.08	125.94	121.4	120.4	129.26	130.83	118.28	107.95		119.87	124.44	126.26		122.22	121.2	120.21	121.1	128.45	102.29	120.7	124.5	128.76	126.56	119.47	122.31	124.68	110.56	117.9
Assigned chemical shifts of FcRn with UCB-FcRn-303					CA	55.11		55.69	61.33		56.87	60.39	51.37		53.77	54.79	53.91	45.58	53.6	58.7	51.2	57.56	52.88	51.3	53.65	55.11	59.77	57.4	46.06		54.76	60.6	54.77		52.45	54	52.88	54.08	54.57	45.41	54.29	57.88	61.75	58.32	54.94	55.62	54.32	53.67	57.1
					H	9.55		9.4	8.47		9.49	8.82	8.38		9.19	8.91	8.86	8.61	7.79	8.63	9.05	10.4	8.98	8.2	9.6	9.52	8.93	9.1	8.38		7.41	8.02	8.05		8.9	9.23	9.02	8.9	9.83	8.9	7.85	8.82	8.82	8.51	8.08	7.92	8.46	7.95	9.35
	residue name	N	CA	H	minimal shift
b2m	Arg3	122.24	55.14	9.56	0.00996104	0.00996104	8.94118	0.172796	0.443942	8.94118	0.286177	0.304198	0.670289	8.94118	0.380767	0.300113	0.257933	0.995173	0.593322	0.336517	0.393762	0.325028	0.322331	0.474374	0.13301	0.468191	0.629179	0.314455	1.07419	8.94118	0.733986	0.564045	0.570369	8.94118	0.237575	0.135466	0.237466	0.235424	0.424096	1.38654	0.579865	0.303128	0.546193	0.465489	0.526805	0.546921	0.40206	0.94696	0.304766
						8.93128	0	9.07547	9.00164	0	8.69121	8.92417	8.29575	0	9.21737	9.05485	8.94628	7.95438	8.70408	8.81003	9.16035	8.93221	9.08625	8.7119	8.82414	9.36499	9.42885	8.66259	7.87096	0	8.5612	8.94711	9.02135	0	8.84577	8.83132	8.73906	8.78803	9.34751	7.58918	8.65278	9.01421	9.30405	9.11122	8.60487	8.76896	8.96216	8.03429	8.66694
b2m	Lys6	124.58	55.82	9.38	0.0108167	0.17637	9.06734	0.0108167	0.354656	9.06734	0.438275	0.270668	0.775222	9.06734	0.221846	0.168399	0.19239	1.12797	0.568542	0.341142	0.257084	0.457126	0.188686	0.471546	0.297094	0.316357	0.462003	0.433457	1.20254	9.06734	0.728736	0.480609	0.458599	9.06734	0.250943	0.238654	0.329968	0.287729	0.301331	1.53434	0.574116	0.198967	0.389322	0.329345	0.551989	0.509697	0.310788	1.05164	0.447484
b2m	Ile7	124.54	61.47	8.51	0.0145144	0.437701	9.00996	0.353881	0.0145144	9.00996	0.563403	0.162893	0.761208	9.00996	0.398587	0.265093	0.282401	1.16877	0.402822	0.231662	0.42521	0.708727	0.339474	0.411606	0.525485	0.507251	0.445703	0.480885	1.22023	9.00996	0.530471	0.166022	0.294172	9.00996	0.362246	0.411317	0.440699	0.360796	0.560756	1.58233	0.413783	0.15813	0.299856	0.170763	0.426811	0.314332	0.239098	0.985428	0.543666
						8.93128	0	9.07547	9.00164	0	8.69121	8.92417	8.29575	0	9.21737	9.05485	8.94628	7.95438	8.70408	8.81003	9.16035	8.93221	9.08625	8.7119	8.82414	9.36499	9.42885	8.66259	7.87096	0	8.5612	8.94711	9.02135	0	8.84577	8.83132	8.73906	8.78803	9.34751	7.58918	8.65278	9.01421	9.30405	9.11122	8.60487	8.76896	8.96216	8.03429	8.66694
b2m	Ser11	117.98	56.68	9.49	0.00786695	0.280322	8.6856	0.449551	0.572696	8.6856	0.00786695	0.406754	0.477247	8.6856	0.656291	0.531747	0.449023	0.766655	0.627021	0.372827	0.657171	0.335368	0.571447	0.518695	0.19384	0.753885	0.882797	0.133701	0.842218	8.6856	0.70759	0.665318	0.734273	8.6856	0.372101	0.24814	0.250381	0.299087	0.71063	1.12868	0.58144	0.490319	0.771311	0.660972	0.483871	0.598711	0.568839	0.719912	0.0490125
b2m	Arg12	122.56	60.6	8.93	0.0390114	0.277742	8.92753	0.267386	0.201639	8.92753	0.375105	0.0390114	0.655772	8.92753	0.415017	0.268602	0.238287	1.04352	0.44959	0.141028	0.441648	0.526976	0.342452	0.401611	0.352538	0.521227	0.552027	0.309845	1.10326	8.92753	0.571635	0.328207	0.429714	8.92753	0.272794	0.258109	0.302762	0.238343	0.533468	1.44311	0.43499	0.162148	0.416723	0.310624	0.39788	0.375737	0.29722	0.894468	0.360173
b2m	His13	113.63	51.36	8.24	0.0655278	0.724673	8.23777	0.844987	0.800312	8.23777	0.542377	0.704289	0.0655278	8.23777	0.986972	0.820629	0.711978	0.388494	0.563488	0.588028	0.943475	0.863719	0.858432	0.518175	0.644236	1.13289	1.20264	0.467774	0.420449	8.23777	0.512294	0.787148	0.851995	8.23777	0.614546	0.609371	0.512441	0.551928	1.12627	0.811956	0.498592	0.780867	1.08385	0.8972	0.410689	0.605307	0.746854	0.239086	0.504523
						8.93128	0	9.07547	9.00164	0	8.69121	8.92417	8.29575	0	9.21737	9.05485	8.94628	7.95438	8.70408	8.81003	9.16035	8.93221	9.08625	8.7119	8.82414	9.36499	9.42885	8.66259	7.87096	0	8.5612	8.94711	9.02135	0	8.84577	8.83132	8.73906	8.78803	9.34751	7.58918	8.65278	9.01421	9.30405	9.11122	8.60487	8.76896	8.96216	8.03429	8.66694
b2m	Ala15	127.28	53.57	9.2	0.0225979	0.368105	9.1975	0.198121	0.400893	9.1975	0.632518	0.39967	0.909167	9.1975	0.0225979	0.165992	0.260248	1.26799	0.599404	0.467421	0.0936856	0.638818	0.117844	0.520097	0.477661	0.177305	0.326837	0.614337	1.34091	9.1975	0.775642	0.49545	0.391367	9.1975	0.353819	0.40571	0.475693	0.424303	0.226484	1.69102	0.628891	0.26652	0.316428	0.283326	0.642306	0.544514	0.302513	1.19	0.638269
b2m	Glu16	125.3	54.74	9.02	0.0368556	0.277262	9.06353	0.136752	0.291171	9.06353	0.513027	0.26319	0.770684	9.06353	0.166636	0.0368556	0.11838	1.14209	0.476596	0.318713	0.172916	0.584414	0.0764344	0.394284	0.381325	0.312451	0.406112	0.477071	1.21124	9.06353	0.647345	0.390581	0.329608	9.06353	0.222685	0.283231	0.344951	0.283697	0.3421	1.56572	0.496356	0.13507	0.33504	0.224046	0.499283	0.418376	0.1917	1.046	0.511533
b2m	Asn17	123.3	54.37	8.86	0.0348839	0.244762	8.92049	0.207179	0.277521	8.92049	0.416587	0.204668	0.627696	8.92049	0.307698	0.138389	0.0348839	1.0059	0.373159	0.206363	0.287107	0.56648	0.187197	0.273709	0.314322	0.454843	0.533806	0.358612	1.07217	8.92049	0.534854	0.356793	0.334691	8.92049	0.0972511	0.186985	0.218511	0.147588	0.471664	1.43222	0.378677	0.142361	0.439534	0.279609	0.364906	0.322908	0.162002	0.902177	0.405658
b2m	Gly18	109.15	45.48	8.82	0.0717372	0.952679	7.99323	1.10747	1.15698	7.99323	0.738965	1.03278	0.42291	7.99323	1.26668	1.1241	1.01445	0.0717372	0.944007	0.930716	1.2201	0.985126	1.14743	0.86446	0.839205	1.39817	1.52224	0.732844	0.168181	7.99323	0.90958	1.16798	1.2095	7.99323	0.902171	0.862947	0.780352	0.847093	1.36406	0.458116	0.88526	1.10366	1.41536	1.24137	0.796005	0.986893	1.08312	0.409225	0.722161
b2m	Lys19	121.44	54.09	7.96	0.0614681	0.532909	8.7084	0.529329	0.35845	8.7084	0.565476	0.365614	0.503119	8.7084	0.580397	0.410815	0.337882	0.907788	0.0614681	0.2711	0.536876	0.826505	0.455222	0.122703	0.551241	0.737119	0.729567	0.448279	0.948707	8.7084	0.212285	0.295785	0.323526	8.7084	0.322289	0.423646	0.364959	0.314152	0.779231	1.34602	0.0618277	0.373837	0.6209	0.412311	0.140183	0.0783759	0.272933	0.725476	0.529566
b2m	Ser20	120.56	59.51	8.53	0.071072	0.384255	8.75318	0.419669	0.269675	8.75318	0.371678	0.176446	0.499177	8.75318	0.552524	0.377852	0.304533	0.904706	0.324699	0.071072	0.54967	0.62753	0.447194	0.300216	0.406792	0.683236	0.697582	0.25328	0.954056	8.75318	0.408122	0.311655	0.441547	8.75318	0.287819	0.299997	0.275796	0.221964	0.70112	1.31135	0.285904	0.285115	0.560146	0.402017	0.225801	0.267897	0.325446	0.720914	0.335577
b2m	Asn21	127.05	50.68	8.97	0.0331461	0.40998	9.13974	0.270531	0.427703	9.13974	0.657737	0.436124	0.87146	9.13974	0.131648	0.178923	0.246479	1.22645	0.539811	0.475066	0.0331461	0.704074	0.104235	0.45627	0.500445	0.277711	0.394323	0.627606	1.2976	9.13974	0.719735	0.48979	0.339713	9.13974	0.328191	0.414558	0.46216	0.413199	0.32818	1.66015	0.577121	0.298329	0.389432	0.299054	0.60294	0.499471	0.261889	1.15502	0.658742
b2m	Phe22	119.97	57.62	10.45	0.0183182	0.342292	8.93256	0.47503	0.735999	8.93256	0.345556	0.581027	0.813253	8.93256	0.67202	0.633286	0.600309	1.03919	0.904121	0.615269	0.703744	0.0183182	0.650744	0.784837	0.314025	0.69762	0.88658	0.463948	1.12549	8.93256	1.01783	0.868776	0.908221	8.93256	0.564928	0.432044	0.502425	0.535298	0.61045	1.34976	0.8751	0.621683	0.8109	0.782136	0.795733	0.860228	0.742096	1.05135	0.392159
b2m	Leu23	125.95	53.26	8.98	0.0126842	0.325239	9.08933	0.182255	0.332768	9.08933	0.566355	0.324672	0.803188	9.08933	0.131488	0.0688872	0.152287	1.17035	0.487597	0.371618	0.10997	0.630659	0.0126842	0.40482	0.424005	0.29137	0.391419	0.531136	1.24	9.08933	0.663832	0.415205	0.314739	9.08933	0.251546	0.328376	0.383108	0.325581	0.331606	1.59911	0.515322	0.189486	0.343551	0.233766	0.528923	0.435798	0.196116	1.08201	0.565337
b2m	Asn24	121.45	51.29	8.26	0.0202786	0.450546	8.72123	0.46105	0.397461	8.72123	0.504057	0.366248	0.477021	8.72123	0.520609	0.357988	0.267486	0.86465	0.17536	0.276093	0.464529	0.748911	0.387311	0.0202786	0.458911	0.680961	0.721679	0.405638	0.917601	8.72123	0.323654	0.377413	0.348114	8.72123	0.222803	0.336128	0.271699	0.23389	0.709654	1.30977	0.176572	0.352764	0.62762	0.421794	0.18928	0.192259	0.24701	0.737596	0.474899
b2m	Cys25	120.46	53.76	9.68	0.0272132	0.125923	8.83823	0.303931	0.546381	8.83823	0.201424	0.392327	0.601397	8.83823	0.503243	0.416332	0.351326	0.890748	0.635423	0.391952	0.502676	0.272555	0.434481	0.504013	0.0272132	0.590802	0.761955	0.270594	0.974275	8.83823	0.758421	0.654648	0.667724	8.83823	0.288572	0.158107	0.222572	0.263693	0.535689	1.2698	0.610465	0.416628	0.677709	0.583594	0.538839	0.602688	0.494848	0.876444	0.231565
b2m	Tyr26	129.31	55.16	9.59	0.0236291	0.480854	9.37631	0.31494	0.53379	9.37631	0.753565	0.537307	1.08504	9.37631	0.18144	0.348175	0.444246	1.43404	0.787459	0.627457	0.264195	0.676709	0.312403	0.713662	0.596138	0.0236291	0.286848	0.756946	1.51078	9.37631	0.961396	0.642003	0.55229	9.37631	0.533361	0.555172	0.64025	0.594785	0.100369	1.84481	0.816527	0.420625	0.339817	0.4175	0.826882	0.726561	0.487788	1.36521	0.767591
b2m	Val27	130.58	59.74	8.93	0.0166966	0.621395	9.41322	0.443798	0.437214	9.41322	0.861266	0.525063	1.13424	9.41322	0.294246	0.385795	0.494394	1.52292	0.732634	0.620427	0.365665	0.857543	0.385037	0.716173	0.742748	0.265029	0.0166966	0.825648	1.5867	9.41322	0.891102	0.510281	0.443209	9.41322	0.608087	0.661551	0.728787	0.659636	0.373982	1.94557	0.772298	0.411684	0.143371	0.306046	0.80899	0.660434	0.460322	1.38888	0.861355
b2m	Ser28	118.43	57.36	9.13	0.0142049	0.291696	8.6749	0.430541	0.478673	8.6749	0.123728	0.321024	0.42124	8.6749	0.623256	0.474916	0.384787	0.765629	0.512585	0.263137	0.61962	0.437442	0.52485	0.419652	0.238927	0.737434	0.833232	0.0142049	0.832174	8.6749	0.58774	0.555966	0.639951	8.6749	0.310653	0.218533	0.194234	0.222521	0.713665	1.14992	0.464132	0.418011	0.711585	0.580947	0.365806	0.482649	0.483485	0.66717	0.0818617
b2m	Gly29	108.09	46.25	8.32	0.0229613	1.06192	7.87366	1.20554	1.20439	7.87366	0.847533	1.09659	0.449476	7.87366	1.35597	1.20156	1.09102	0.1136	0.95629	0.98562	1.30683	1.12329	1.23018	0.904045	0.957279	1.49636	1.59458	0.816841	0.0229613	7.87366	0.888384	1.19453	1.24743	7.87366	0.983592	0.960533	0.869569	0.926157	1.47398	0.433212	0.896152	1.17256	1.48108	1.29694	0.816016	1.00699	1.1392	0.321714	0.822433
						8.93128	0	9.07547	9.00164	0	8.69121	8.92417	8.29575	0	9.21737	9.05485	8.94628	7.95438	8.70408	8.81003	9.16035	8.93221	9.08625	8.7119	8.82414	9.36499	9.42885	8.66259	7.87096	0	8.5612	8.94711	9.02135	0	8.84577	8.83132	8.73906	8.78803	9.34751	7.58918	8.65278	9.01421	9.30405	9.11122	8.60487	8.76896	8.96216	8.03429	8.66694
b2m	Asp34	119.89	54.91	7.45	0.0143023	0.715368	8.56737	0.724966	0.505411	8.56737	0.694057	0.527028	0.497908	8.56737	0.775912	0.607747	0.537512	0.883788	0.171207	0.42537	0.732518	0.987374	0.653725	0.295151	0.718701	0.930781	0.895293	0.566489	0.903737	8.56737	0.0143023	0.405074	0.469429	8.56737	0.51426	0.600493	0.528121	0.490799	0.977326	1.3079	0.14533	0.559285	0.781155	0.579218	0.211861	0.226126	0.464441	0.645268	0.651184
b2m	Ile35	124.4	60.64	8.08	0.020221	0.545518	8.95093	0.470318	0.132155	8.95093	0.644906	0.270756	0.746368	8.95093	0.484615	0.344355	0.345962	1.16114	0.311148	0.278436	0.488012	0.831582	0.409205	0.372194	0.618151	0.607746	0.514659	0.541967	1.20369	8.95093	0.423672	0.020221	0.231865	8.95093	0.412749	0.49137	0.493065	0.413432	0.673882	1.58275	0.333954	0.263349	0.383015	0.217396	0.379634	0.224184	0.246522	0.952455	0.617181
b2m	Glu36	126.15	54.97	8.07	0.0119443	0.562405	9.01785	0.454526	0.273804	9.01785	0.720871	0.383568	0.804408	9.01785	0.387714	0.285097	0.309464	1.20408	0.314337	0.387504	0.356806	0.880011	0.311545	0.342229	0.639516	0.525947	0.452904	0.632229	1.25342	9.01785	0.473002	0.22021	0.0119443	9.01785	0.390185	0.509369	0.511808	0.436771	0.60652	1.6457	0.371352	0.289843	0.379278	0.186354	0.445347	0.261735	0.164236	1.04101	0.699704
						8.93128	0	9.07547	9.00164	0	8.69121	8.92417	8.29575	0	9.21737	9.05485	8.94628	7.95438	8.70408	8.81003	9.16035	8.93221	9.08625	8.7119	8.82414	9.36499	9.42885	8.66259	7.87096	0	8.5612	8.94711	9.02135	0	8.84577	8.83132	8.73906	8.78803	9.34751	7.58918	8.65278	9.01421	9.30405	9.11122	8.60487	8.76896	8.96216	8.03429	8.66694
b2m	Asp38	122.4	52.57	8.9	0.0126491	0.23348	8.85762	0.248799	0.353868	8.85762	0.378579	0.262949	0.56728	8.85762	0.362108	0.210154	0.102541	0.9334	0.374508	0.232826	0.326434	0.549171	0.237727	0.246335	0.271142	0.508953	0.611182	0.32528	1.00257	8.85762	0.52958	0.419745	0.389713	8.85762	0.0126491	0.144125	0.151733	0.100223	0.513052	1.36174	0.372333	0.227245	0.523568	0.361317	0.345119	0.342174	0.21913	0.851275	0.367833
b2m	Leu39	121.36	53.77	9.25	0.0147309	0.12012	8.84185	0.23639	0.417906	8.84185	0.25646	0.278532	0.557471	8.84185	0.41648	0.29113	0.206726	0.898796	0.487227	0.26406	0.403541	0.412536	0.319701	0.359563	0.133128	0.536165	0.67079	0.243522	0.974364	8.84185	0.622201	0.511951	0.517515	8.84185	0.137238	0.0147309	0.112408	0.118399	0.511373	1.30673	0.469057	0.288329	0.578514	0.451691	0.4117	0.45206	0.344484	0.84035	0.258146
b2m	Leu40	120.26	52.92	9.01	0.00489898	0.229731	8.74124	0.33563	0.436475	8.74124	0.25425	0.305168	0.451204	8.74124	0.493812	0.346617	0.241547	0.805714	0.418459	0.242987	0.465735	0.488614	0.378801	0.285643	0.198386	0.627877	0.741217	0.201555	0.877429	8.74124	0.537478	0.502087	0.515948	8.74124	0.136615	0.102961	0.00489898	0.0773017	0.613068	1.22442	0.390457	0.333537	0.641681	0.486393	0.32157	0.398483	0.350168	0.737324	0.238772
b2m	Lys41	121.02	54.13	8.89	0.00650641	0.233776	8.78235	0.302433	0.361545	8.78235	0.295881	0.238919	0.486698	8.78235	0.45008	0.289581	0.183752	0.860609	0.369881	0.177179	0.42612	0.519946	0.331994	0.249881	0.240781	0.589011	0.680616	0.223938	0.927622	8.78235	0.499696	0.427313	0.448206	8.78235	0.0977093	0.114049	0.0808077	0.00650641	0.5863	1.28206	0.347363	0.264563	0.575601	0.414679	0.290356	0.338241	0.283056	0.764648	0.276724
b2m	Asn42	128.4	54.51	9.85	0.00771722	0.432204	9.34641	0.291926	0.575524	9.34641	0.704761	0.546971	1.06403	9.34641	0.227712	0.373643	0.4523	1.39499	0.819721	0.634067	0.299653	0.592961	0.337562	0.729196	0.540565	0.125647	0.388626	0.725917	1.47584	9.34641	0.992453	0.694986	0.616789	9.34641	0.524153	0.522877	0.614502	0.580799	0.00771722	1.79505	0.841433	0.44508	0.420352	0.480299	0.838288	0.761632	0.525568	1.34774	0.724728
b2m	Gly43	102.37	45.37	8.92	0.00864099	1.37099	7.59631	1.5356	1.57485	7.59631	1.1295	1.44711	0.840879	7.59631	1.70752	1.56385	1.45493	0.448781	1.37033	1.34833	1.6666	1.34256	1.59127	1.30621	1.25394	1.83277	1.95711	1.13552	0.4139	7.59631	1.3086	1.5851	1.6489	7.59631	1.34423	1.29201	1.21585	1.28199	1.79137	0.00864099	1.30725	1.5335	1.84241	1.67502	1.21645	1.41244	1.52469	0.692246	1.11595
b2m	Glu44	120.79	54.23	7.86	0.0071492	0.570817	8.65895	0.577477	0.397744	8.65895	0.579933	0.401608	0.474533	8.65895	0.634741	0.463966	0.388192	0.878547	0.0683073	0.299645	0.591261	0.855223	0.509196	0.155039	0.580904	0.79113	0.78059	0.458269	0.914847	8.65895	0.163015	0.327324	0.370563	8.65895	0.364399	0.457548	0.391192	0.347318	0.831937	1.31443	0.0071492	0.422346	0.668991	0.46206	0.11697	0.113204	0.32751	0.682915	0.541249
b2m	Arg45	124.58	57.92	8.83	0.0064291	0.306119	9.02049	0.204155	0.165397	9.02049	0.48902	0.148327	0.733502	9.02049	0.27216	0.119297	0.144509	1.1245	0.421637	0.223119	0.292967	0.603342	0.197343	0.37113	0.404712	0.39877	0.422522	0.429884	1.18656	9.02049	0.577698	0.284548	0.301942	9.02049	0.241958	0.29262	0.342214	0.265993	0.436056	1.54358	0.43389	0.0064291	0.306537	0.170234	0.434075	0.34755	0.172208	0.989806	0.478658
b2m	Ile46	128.71	61.9	8.86	0.0146249	0.546181	9.30631	0.383501	0.310499	9.30631	0.759776	0.402053	1.03398	9.30631	0.30169	0.326531	0.423549	1.42952	0.649735	0.504083	0.376152	0.784505	0.355109	0.640889	0.665872	0.31776	0.159877	0.715813	1.48991	9.30631	0.798479	0.401638	0.395048	9.30631	0.535353	0.578984	0.643705	0.570537	0.40564	1.84516	0.680329	0.3113	0.0146249	0.219991	0.707729	0.569247	0.392173	1.27725	0.756068
b2m	Glu47	126.58	58.28	8.59	0.0267333	0.450297	9.12051	0.310209	0.177059	9.12051	0.644663	0.276952	0.852049	9.12051	0.259276	0.177863	0.253796	1.25115	0.448652	0.345208	0.28436	0.743213	0.226098	0.436221	0.553992	0.373078	0.309175	0.579602	1.30896	9.12051	0.607112	0.249868	0.215741	9.12051	0.364596	0.441029	0.482997	0.404656	0.449088	1.67838	0.481869	0.159009	0.200944	0.0267333	0.515724	0.372525	0.188006	1.09989	0.632914
b2m	Lys48	119.77	54.96	8.1	0.0210924	0.507705	8.62561	0.544016	0.399139	8.62561	0.481539	0.359585	0.393754	8.62561	0.637235	0.459691	0.369478	0.806146	0.171137	0.242295	0.600568	0.771826	0.509948	0.166744	0.503657	0.79015	0.803686	0.357202	0.847152	8.62561	0.230193	0.364669	0.433034	8.62561	0.323711	0.389859	0.315772	0.282548	0.817049	1.23711	0.106241	0.408055	0.684125	0.485931	0.0210924	0.180991	0.349288	0.617531	0.440728
b2m	Val49	122.35	55.75	7.9	0.0083865	0.550666	8.77035	0.523775	0.301745	8.77035	0.603715	0.344395	0.577493	8.77035	0.558351	0.392897	0.339299	0.986181	0.0914239	0.269829	0.523508	0.849109	0.442756	0.189773	0.585586	0.710119	0.67486	0.486464	1.02544	8.77035	0.234738	0.21714	0.267421	8.77035	0.351121	0.453679	0.410955	0.348072	0.762104	1.42069	0.121434	0.345876	0.562724	0.357011	0.202961	0.0083865	0.247477	0.789228	0.5689
b2m	Glu50	124.54	54.17	8.42	0.0170261	0.411485	8.9483	0.330724	0.239271	8.9483	0.567901	0.274455	0.687826	8.9483	0.328133	0.173265	0.155632	1.08184	0.283387	0.266913	0.29174	0.73265	0.213083	0.241558	0.48082	0.484191	0.489474	0.486967	1.13864	8.9483	0.458977	0.252509	0.169586	8.9483	0.229802	0.350018	0.353804	0.279648	0.53761	1.52024	0.318829	0.181874	0.400957	0.195375	0.357417	0.228507	0.0170261	0.945223	0.549174
b2m	His51	110.72	53.67	8.08	0.0446268	0.904422	8.05845	1.03224	0.961675	8.05845	0.686347	0.86723	0.271068	8.05845	1.1846	1.0145	0.908055	0.343993	0.738359	0.75473	1.14757	1.00211	1.05841	0.717485	0.820467	1.3268	1.38528	0.620544	0.329315	8.05845	0.650613	0.943597	1.0367	8.05845	0.814949	0.796995	0.706497	0.744152	1.31845	0.682908	0.670055	0.961502	1.2569	1.0769	0.584867	0.777228	0.939497	0.0446268	0.649157
b2m	Ser52	117.59	57.69	9.22	0.0518813	0.331506	8.63704	0.481756	0.537421	8.63704	0.0989321	0.378548	0.41268	8.63704	0.680079	0.536336	0.447236	0.733741	0.566457	0.323522	0.677946	0.42695	0.584794	0.474853	0.263198	0.789101	0.890647	0.0617207	0.801065	8.63704	0.629805	0.614779	0.70403	8.63704	0.370353	0.270297	0.246292	0.283926	0.759168	1.10423	0.514175	0.479616	0.768519	0.643472	0.410501	0.539957	0.547915	0.645613	0.0518813
						8.93128	0	9.07547	9.00164	0	8.69121	8.92417	8.29575	0	9.21737	9.05485	8.94628	7.95438	8.70408	8.81003	9.16035	8.93221	9.08625	8.7119	8.82414	9.36499	9.42885	8.66259	7.87096	0	8.5612	8.94711	9.02135	0	8.84577	8.83132	8.73906	8.78803	9.34751	7.58918	8.65278	9.01421	9.30405	9.11122	8.60487	8.76896	8.96216	8.03429	8.66694
b2m	Leu64	120.5	54.88	9.23	0.0187972	0.151044	8.7947	0.286299	0.425628	8.7947	0.196441	0.272971	0.513528	8.7947	0.474964	0.340487	0.252548	0.857202	0.488488	0.244733	0.466437	0.401079	0.378042	0.3684	0.130141	0.591996	0.714724	0.175607	0.930981	8.7947	0.608132	0.517712	0.54971	8.7947	0.178352	0.0551201	0.098581	0.120046	0.566575	1.25918	0.460613	0.315894	0.611844	0.483699	0.38944	0.453703	0.379317	0.789176	0.192667
						8.93128	0	9.07547	9.00164	0	8.69121	8.92417	8.29575	0	9.21737	9.05485	8.94628	7.95438	8.70408	8.81003	9.16035	8.93221	9.08625	8.7119	8.82414	9.36499	9.42885	8.66259	7.87096	0	8.5612	8.94711	9.02135	0	8.84577	8.83132	8.73906	8.78803	9.34751	7.58918	8.65278	9.01421	9.30405	9.11122	8.60487	8.76896	8.96216	8.03429	8.66694
b2m	Tyr66	127.18	58.02	9.17	0.0125477	0.374364	9.21799	0.19866	0.31429	9.21799	0.61913	0.328425	0.923851	9.21799	0.144561	0.184356	0.284828	1.2995	0.60562	0.425303	0.230827	0.626402	0.200499	0.550638	0.496052	0.205545	0.262705	0.594151	1.36814	9.21799	0.770377	0.433252	0.393542	9.21799	0.38976	0.42106	0.497765	0.435481	0.262285	1.71411	0.629033	0.213435	0.200412	0.224072	0.637768	0.534247	0.314643	1.18915	0.622325
b2m	Tyr67	116.18	55.99	8.91	0.0215639	0.449592	8.5026	0.590462	0.600093	8.5026	0.231905	0.461616	0.265147	8.5026	0.770594	0.612641	0.511	0.603875	0.530234	0.372075	0.752614	0.563042	0.659286	0.448949	0.371662	0.895873	0.984783	0.160686	0.664686	8.5026	0.558746	0.644095	0.731721	8.5026	0.419614	0.357463	0.290298	0.334139	0.874876	0.990889	0.467822	0.559039	0.860887	0.708995	0.354791	0.525415	0.588821	0.498754	0.189812
b2m	Thr68	111.77	59.96	8.35	0.0168391	0.812649	8.20146	0.94056	0.85017	8.20146	0.574709	0.747411	0.333147	8.20146	1.11117	0.940304	0.842359	0.522849	0.719745	0.650765	1.09384	0.883324	0.996088	0.705686	0.740851	1.24008	1.28531	0.508073	0.528803	8.20146	0.647937	0.852066	0.986451	8.20146	0.762642	0.721619	0.649744	0.67743	1.22972	0.817472	0.646468	0.865787	1.14501	0.988953	0.547368	0.731583	0.881723	0.261237	0.535918
b2m	Glu69	130.26	56.82	8.6	0.00919541	0.632031	9.339	0.458714	0.415267	9.339	0.866377	0.521098	1.08057	9.339	0.283656	0.349862	0.451797	1.47118	0.640376	0.593403	0.315408	0.906199	0.340935	0.632867	0.744556	0.318964	0.15236	0.8161	1.53172	9.339	0.801153	0.45144	0.330744	9.339	0.564371	0.646337	0.696957	0.625504	0.433919	1.90568	0.689787	0.392533	0.205872	0.253465	0.742571	0.577822	0.384065	1.33522	0.861141
b2m	Phe70	126.02	55.32	8.81	0.0107755	0.359428	9.08883	0.216083	0.251758	9.08883	0.579968	0.27691	0.803916	9.08883	0.172653	0.0584665	0.158072	1.1872	0.449256	0.332788	0.177044	0.665801	0.0992707	0.392638	0.461322	0.320494	0.35557	0.529535	1.25182	9.08883	0.621471	0.33379	0.254499	9.08883	0.272452	0.353258	0.401923	0.331952	0.377451	1.6164	0.478923	0.132519	0.281633	0.145931	0.500049	0.386374	0.150674	1.0712	0.573552
b2m	Thr71	117.52	58.92	8.47	0.0137961	0.488833	8.55631	0.579807	0.47156	8.55631	0.348594	0.369665	0.331281	8.55631	0.73393	0.559417	0.467333	0.727061	0.4006	0.264862	0.720551	0.667128	0.620105	0.37353	0.457822	0.866716	0.90093	0.221888	0.76922	8.55631	0.41063	0.488328	0.615009	8.55631	0.40649	0.388924	0.326047	0.321768	0.87034	1.11993	0.333877	0.480986	0.764206	0.603146	0.226717	0.384298	0.501367	0.525324	0.30061
						8.93128	0	9.07547	9.00164	0	8.69121	8.92417	8.29575	0	9.21737	9.05485	8.94628	7.95438	8.70408	8.81003	9.16035	8.93221	9.08625	8.7119	8.82414	9.36499	9.42885	8.66259	7.87096	0	8.5612	8.94711	9.02135	0	8.84577	8.83132	8.73906	8.78803	9.34751	7.58918	8.65278	9.01421	9.30405	9.11122	8.60487	8.76896	8.96216	8.03429	8.66694
b2m	Thr73	110.49	60.28	8.03	0.0213359	0.941003	8.09073	1.06214	0.945435	8.09073	0.709775	0.857446	0.408675	8.09073	1.22381	1.04926	0.951549	0.537059	0.783893	0.756808	1.2028	1.02033	1.10545	0.788559	0.87132	1.35728	1.38889	0.637287	0.516683	8.09073	0.683819	0.930067	1.06728	8.09073	0.873925	0.844758	0.767886	0.791916	1.35271	0.792862	0.711881	0.973704	1.2471	1.08518	0.624791	0.804001	0.977205	0.22199	0.669979
b2m	Glu74	119.15	58.94	9.14	0.0200887	0.271393	8.73147	0.394531	0.427739	8.73147	0.15411	0.265849	0.48118	8.73147	0.589339	0.442559	0.362887	0.833461	0.512917	0.227298	0.595617	0.427036	0.498553	0.430735	0.248091	0.697581	0.782296	0.0785932	0.897784	8.73147	0.595199	0.51654	0.613195	8.73147	0.308364	0.216085	0.21771	0.222585	0.67714	1.21375	0.468618	0.373948	0.656205	0.537181	0.378256	0.471174	0.459357	0.718436	0.124925
b2m	Lys75	113.75	56.49	7.88	0.0181016	0.788588	8.2433	0.888453	0.759844	8.2433	0.608563	0.688099	0.241555	8.2433	1.0254	0.848017	0.748553	0.543276	0.539518	0.57333	0.99298	0.940721	0.89964	0.549005	0.730902	1.17052	1.19625	0.507446	0.546041	8.2433	0.440833	0.727214	0.837887	8.2433	0.672743	0.675327	0.586817	0.601792	1.17771	0.914168	0.469207	0.78354	1.06313	0.881554	0.39055	0.571559	0.757341	0.233683	0.563079
b2m	Asp76	117.95	55.37	7.12	0.0201467	0.85599	8.4185	0.882958	0.657316	8.4185	0.791609	0.671312	0.502734	8.4185	0.944893	0.774443	0.699509	0.845917	0.34038	0.564688	0.901474	1.10493	0.821598	0.448225	0.844596	1.09936	1.05964	0.663824	0.846848	8.4185	0.161685	0.55461	0.63515	8.4185	0.665247	0.737365	0.656278	0.630867	1.14312	1.24587	0.306787	0.72027	0.941116	0.744193	0.335967	0.394547	0.634065	0.56787	0.745574
b2m	Glu77	122.68	54.77	8.64	0.0133832	0.305998	8.86104	0.288226	0.256099	8.86104	0.424797	0.196736	0.575305	8.86104	0.377235	0.19946	0.107145	0.967182	0.293372	0.156015	0.351054	0.618766	0.253076	0.205357	0.356227	0.527827	0.576484	0.342405	1.02768	8.86104	0.45077	0.306991	0.309256	8.86104	0.120133	0.221521	0.217091	0.13833	0.552591	1.39737	0.294999	0.170495	0.471199	0.287731	0.284029	0.242922	0.146979	0.840897	0.404465
b2m	Tyr78	123.17	56.84	9.49	0.0136341	0.0938823	9.00125	0.112418	0.381764	9.00125	0.341335	0.254443	0.719893	9.00125	0.328167	0.251334	0.235029	1.06274	0.585132	0.315894	0.358719	0.367455	0.283594	0.482624	0.216224	0.410197	0.552416	0.35146	1.13823	9.00125	0.730697	0.512813	0.526875	9.00125	0.253184	0.183634	0.284445	0.257266	0.377457	1.45654	0.577221	0.242778	0.464268	0.400276	0.534561	0.528033	0.367515	0.990655	0.354525
b2m	Ala79	121.4	50.97	8.89	0.00757188	0.263859	8.78465	0.319	0.425783	8.78465	0.358546	0.327112	0.501858	8.78465	0.43538	0.292579	0.186193	0.85628	0.377531	0.271852	0.389743	0.556185	0.310742	0.230263	0.261603	0.581137	0.693862	0.306762	0.927199	8.78465	0.519367	0.477718	0.446565	8.78465	0.0737111	0.152392	0.110567	0.105631	0.577475	1.28741	0.366882	0.310337	0.60862	0.440914	0.327058	0.363662	0.284304	0.792796	0.345988
b2m	Cys80	120.13	53.02	9.18	0.00730297	0.193166	8.75362	0.325138	0.466076	8.75362	0.21535	0.323723	0.473459	8.75362	0.498638	0.36426	0.26673	0.810007	0.475402	0.27702	0.476535	0.433925	0.393056	0.342296	0.142706	0.623035	0.752605	0.192972	0.885595	8.75362	0.593097	0.543978	0.558828	8.75362	0.168778	0.0802081	0.0538021	0.118917	0.59772	1.21966	0.446968	0.354287	0.655812	0.51463	0.374802	0.452806	0.389216	0.758692	0.209306
b2m	Arg81	128.39	53.83	9.45	0.00699206	0.422814	9.29539	0.254885	0.486632	9.29539	0.696869	0.484041	1.00687	9.29539	0.101434	0.272943	0.365443	1.35603	0.710741	0.563559	0.178503	0.650117	0.228528	0.630777	0.535042	0.0756894	0.309369	0.694297	1.43218	9.29539	0.886558	0.589475	0.488798	9.29539	0.452683	0.484944	0.564744	0.519496	0.129108	1.772	0.739937	0.359971	0.338237	0.368051	0.750694	0.654183	0.412723	1.28956	0.708561
b2m	Val82	128.3	60.27	9.11	0.0127758	0.471105	9.29607	0.300952	0.33358	9.29607	0.704154	0.38373	1.00789	9.29607	0.223234	0.276567	0.378276	1.3917	0.660781	0.489209	0.3119	0.702399	0.295485	0.626907	0.593927	0.228818	0.179795	0.674824	1.45743	9.29607	0.818956	0.445368	0.420656	9.29607	0.486973	0.518966	0.593684	0.527137	0.306268	1.80472	0.687637	0.282611	0.112777	0.240169	0.704253	0.583812	0.380161	1.26357	0.705887
b2m	Asn83	123.1	51	9.09	0.00372678	0.216159	8.91181	0.2153	0.412145	8.91181	0.411592	0.326615	0.631489	8.91181	0.315653	0.205086	0.131461	0.975651	0.451664	0.319504	0.273074	0.528231	0.202777	0.317735	0.262874	0.456027	0.594871	0.385717	1.05035	8.91181	0.612925	0.487434	0.424677	8.91181	0.0989394	0.167995	0.203941	0.179804	0.449685	1.40122	0.456586	0.263448	0.528094	0.387454	0.434922	0.422599	0.259696	0.922614	0.411137
b2m	His84	122.4	56.84	7.83	0.00395811	0.576573	8.77425	0.546493	0.295508	8.77425	0.624723	0.351265	0.59751	8.77425	0.579794	0.415869	0.368454	1.00801	0.118404	0.281622	0.550178	0.870848	0.46911	0.231856	0.614154	0.72789	0.678106	0.504977	1.04439	8.77425	0.229903	0.195488	0.276332	8.77425	0.385705	0.482845	0.442814	0.3784	0.782846	1.43867	0.141823	0.360141	0.561661	0.36156	0.221609	0.0508899	0.272507	0.797379	0.588886
b2m	Val85	126.03	64.59	8.23	0.0105462	0.601747	9.09697	0.498088	0.169555	9.09697	0.725013	0.326616	0.897846	9.09697	0.493392	0.40018	0.439928	1.31099	0.488917	0.38883	0.52906	0.857594	0.463569	0.540022	0.694551	0.575434	0.427385	0.639128	1.3553	9.09697	0.592219	0.183916	0.33314	9.09697	0.527398	0.582584	0.610122	0.529748	0.649638	1.72147	0.510082	0.314815	0.284189	0.231604	0.545188	0.401974	0.362174	1.09766	0.7039
b2m	Thr86	110.75	63.34	7.52	0.00760847	1.05151	8.07804	1.14952	0.971505	8.07804	0.845321	0.913956	0.545915	8.07804	1.29364	1.11502	1.02554	0.705237	0.803995	0.816008	1.27478	1.16	1.1764	0.846491	0.999459	1.42915	1.42376	0.754046	0.669924	8.07804	0.672907	0.932245	1.08719	8.07804	0.963371	0.952456	0.877103	0.884859	1.43901	0.941754	0.736963	1.03014	1.27757	1.11706	0.671709	0.823362	1.02518	0.352992	0.801608
b2m	Leu87	123.24	53.48	8.02	0.0173237	0.518486	8.82198	0.475785	0.312912	8.82198	0.610397	0.354006	0.610717	8.82198	0.486498	0.331217	0.282584	1.00966	0.128196	0.294116	0.439316	0.832018	0.367696	0.154685	0.559694	0.643444	0.626105	0.505978	1.05575	8.82198	0.306007	0.250454	0.206117	8.82198	0.303063	0.425998	0.390276	0.3268	0.697117	1.45227	0.180593	0.315719	0.531533	0.318896	0.256782	0.100218	0.177514	0.845679	0.581241
						8.93128	0	9.07547	9.00164	0	8.69121	8.92417	8.29575	0	9.21737	9.05485	8.94628	7.95438	8.70408	8.81003	9.16035	8.93221	9.08625	8.7119	8.82414	9.36499	9.42885	8.66259	7.87096	0	8.5612	8.94711	9.02135	0	8.84577	8.83132	8.73906	8.78803	9.34751	7.58918	8.65278	9.01421	9.30405	9.11122	8.60487	8.76896	8.96216	8.03429	8.66694
b2m	Lys91	125.22	54.67	8.87	0.0143295	0.307988	9.04167	0.183345	0.263496	9.04167	0.525902	0.253353	0.752876	9.04167	0.193527	0.0163978	0.0999867	1.13144	0.431208	0.298264	0.185006	0.621933	0.0849032	0.356864	0.404502	0.345977	0.41131	0.477723	1.19775	9.04167	0.603378	0.349362	0.282009	9.04167	0.213485	0.294487	0.342952	0.275551	0.38572	1.55955	0.454491	0.118452	0.33417	0.19283	0.465156	0.372715	0.141809	1.02486	0.519909
b2m	Ile92	124.73	60.51	8.59	0.00447214	0.406868	9.02285	0.314199	0.0510207	9.02285	0.550494	0.153856	0.761156	9.02285	0.356488	0.222351	0.246163	1.1656	0.406163	0.229796	0.383032	0.685405	0.296804	0.400541	0.49896	0.468726	0.422884	0.473864	1.21997	9.02285	0.544448	0.191005	0.281802	9.02285	0.332956	0.384684	0.419561	0.339383	0.521107	1.58178	0.419539	0.117466	0.282432	0.144652	0.43167	0.320118	0.210861	0.994932	0.533316
b2m	Val93	129.45	61.52	9.06	0.0118134	0.558955	9.3703	0.388986	0.384783	9.3703	0.788777	0.456643	1.08778	9.3703	0.289525	0.357123	0.46063	1.47583	0.718228	0.56274	0.375563	0.779194	0.372036	0.697311	0.682078	0.263296	0.117237	0.757342	1.53993	9.3703	0.872451	0.482363	0.45738	9.3703	0.571466	0.607079	0.680131	0.61174	0.352125	1.88937	0.749024	0.360585	0.0926001	0.286547	0.772973	0.640042	0.445785	1.33839	0.789906
b2m	Lys94	127.7	56.47	8.88	0.00897527	0.437391	9.20769	0.266435	0.301194	9.20769	0.674833	0.356729	0.923224	9.20769	0.137194	0.166675	0.275627	1.30666	0.548783	0.433947	0.187686	0.718398	0.170875	0.507421	0.550709	0.241624	0.236473	0.633027	1.37179	9.20769	0.718215	0.38518	0.298281	9.20769	0.38919	0.456254	0.515589	0.447204	0.326786	1.73367	0.583897	0.219363	0.190709	0.157448	0.612166	0.481999	0.255482	1.18764	0.672183
b2m	Trp95	122.2	57.03	8.79	0.0181598	0.261378	8.8638	0.266262	0.235009	8.8638	0.361963	0.117866	0.574672	8.8638	0.398981	0.22644	0.149384	0.965963	0.353969	0.0933649	0.394897	0.555246	0.292086	0.279291	0.316218	0.533699	0.584404	0.281292	1.02708	8.8638	0.49138	0.319905	0.373872	8.8638	0.157014	0.190149	0.206432	0.12803	0.548191	1.38318	0.34135	0.156249	0.464881	0.308297	0.306576	0.293875	0.218163	0.832538	0.342093
b2m	Asp96	132.16	52.74	8.66	0.0443233	0.737595	9.4367	0.564374	0.589457	9.4367	0.990126	0.680508	1.19386	9.4367	0.353279	0.466615	0.564641	1.5677	0.755775	0.74376	0.359607	1.00537	0.428192	0.735107	0.84484	0.354678	0.266222	0.949674	1.63196	9.4367	0.921657	0.61566	0.447922	9.4367	0.667548	0.756133	0.805667	0.743004	0.465827	2.00786	0.811952	0.541276	0.380029	0.420088	0.870903	0.708005	0.505852	1.45965	0.988832
						8.93128	0	9.07547	9.00164	0	8.69121	8.92417	8.29575	0	9.21737	9.05485	8.94628	7.95438	8.70408	8.81003	9.16035	8.93221	9.08625	8.7119	8.82414	9.36499	9.42885	8.66259	7.87096	0	8.5612	8.94711	9.02135	0	8.84577	8.83132	8.73906	8.78803	9.34751	7.58918	8.65278	9.01421	9.30405	9.11122	8.60487	8.76896	8.96216	8.03429	8.66694
b2m	Asp98	121.07	55.25	8.31	0.0238048	0.419024	8.72989	0.436426	0.309681	8.72989	0.445154	0.265523	0.468798	8.72989	0.527251	0.348784	0.26078	0.877496	0.186637	0.158482	0.495513	0.70401	0.401904	0.138436	0.435591	0.678834	0.699127	0.330267	0.927052	8.72989	0.310913	0.302692	0.357048	8.72989	0.230796	0.309606	0.256006	0.200506	0.706604	1.30911	0.158567	0.298117	0.581955	0.38584	0.131766	0.154551	0.247753	0.712817	0.410661
						8.93128	0	9.07547	9.00164	0	8.69121	8.92417	8.29575	0	9.21737	9.05485	8.94628	7.95438	8.70408	8.81003	9.16035	8.93221	9.08625	8.7119	8.82414	9.36499	9.42885	8.66259	7.87096	0	8.5612	8.94711	9.02135	0	8.84577	8.83132	8.73906	8.78803	9.34751	7.58918	8.65278	9.01421	9.30405	9.11122	8.60487	8.76896	8.96216	8.03429	8.66694
a-chain	Gln33	117.52	58.37	7.31	0.0114891	0.813971	8.43238	0.849593	0.612504	8.43238	0.729241	0.615239	0.47662	8.43238	0.931561	0.755757	0.680189	0.835613	0.358519	0.510857	0.899509	1.04439	0.811457	0.458757	0.80268	1.0803	1.03978	0.599686	0.838229	8.43238	0.200339	0.523799	0.644007	8.43238	0.646543	0.700719	0.62494	0.598591	1.1192	1.2241	0.30958	0.685672	0.909692	0.723332	0.309596	0.389514	0.62691	0.534183	0.681787
a-chain	Gln34	115	55.91	7.59	0.0311216	0.807217	8.28565	0.883958	0.720383	8.28565	0.665943	0.675255	0.307085	8.28565	0.997563	0.819203	0.724907	0.631237	0.458132	0.558069	0.960167	0.997529	0.869946	0.496993	0.764313	1.1482	1.15317	0.551023	0.63091	8.28565	0.332382	0.664112	0.767109	8.28565	0.660046	0.688289	0.598375	0.599814	1.1677	1.01546	0.393481	0.757313	1.02347	0.833322	0.341361	0.499687	0.709482	0.328011	0.618974
a-chain	Tyr35	121.73	54.54	7.33	0.020188	0.740655	8.66797	0.718686	0.479044	8.66797	0.764605	0.537724	0.614574	8.66797	0.733622	0.579387	0.52824	1.00028	0.156515	0.455479	0.688188	1.03414	0.619948	0.310239	0.762421	0.886152	0.826366	0.640381	1.02291	8.66797	0.127047	0.35545	0.385827	8.66797	0.52896	0.634574	0.575043	0.52524	0.946123	1.43042	0.186625	0.541456	0.723938	0.523709	0.292196	0.203639	0.424982	0.773357	0.725158
a-chain	Leu36	127.22	56.49	9.96	0.0161417	0.370543	9.3006	0.25299	0.553019	9.3006	0.631216	0.5009	1.02279	9.3006	0.273386	0.375836	0.441294	1.35024	0.817261	0.593294	0.350868	0.499359	0.358431	0.724328	0.47967	0.205239	0.433304	0.662053	1.4313	9.3006	0.982815	0.686509	0.642439	9.3006	0.504074	0.476622	0.575377	0.545676	0.112684	1.73882	0.830055	0.42359	0.430909	0.48915	0.813834	0.75524	0.532828	1.30051	0.654074
a-chain	Ser37	119.18	55.36	8.13	0.00746101	0.511868	8.59521	0.560594	0.421618	8.59521	0.462298	0.370166	0.360013	8.59521	0.665394	0.486987	0.393933	0.774424	0.210974	0.249549	0.631212	0.762576	0.538713	0.2019	0.499964	0.816291	0.834225	0.33581	0.814583	8.59521	0.245186	0.393472	0.473162	8.59521	0.341117	0.393236	0.315531	0.289969	0.838885	1.20156	0.142308	0.430981	0.711452	0.517536	0.0291128	0.220265	0.384378	0.58053	0.419552
a-chain	Tyr38	111.44	58.68	6.51	0.0140831	1.2434	7.9831	1.31081	1.09158	7.9831	1.08836	1.07827	0.696263	7.9831	1.40907	1.23157	1.14655	0.841963	0.823756	0.970134	1.37168	1.41934	1.28441	0.904852	1.20242	1.55955	1.52415	0.977293	0.787171	7.9831	0.650321	1.00427	1.121	7.9831	1.09283	1.12683	1.03886	1.03582	1.59042	1.09656	0.775903	1.16261	1.39163	1.20857	0.758948	0.869739	1.10577	0.511596	1.04136
a-chain	Asn39	116.41	53.3	7.37	0.0149963	0.821936	8.33185	0.876886	0.704451	8.33185	0.724909	0.683364	0.369996	8.33185	0.961668	0.788159	0.698459	0.697423	0.379571	0.565607	0.913773	1.04887	0.831779	0.437785	0.78958	1.11854	1.11403	0.60561	0.699773	8.33185	0.236121	0.626688	0.696412	8.33185	0.641038	0.697795	0.605701	0.598779	1.14824	1.10244	0.329371	0.740134	0.995402	0.793901	0.3172	0.440798	0.661162	0.435465	0.679346
a-chain	Ser40	119.41	60.52	9.09	0.0109798	0.296971	8.75344	0.400628	0.397662	8.75344	0.201993	0.238971	0.513988	8.75344	0.591483	0.443731	0.372709	0.87331	0.514093	0.21206	0.604737	0.449898	0.505682	0.447287	0.29274	0.695899	0.763608	0.128461	0.933826	8.75344	0.592794	0.489558	0.604531	8.75344	0.333865	0.252293	0.261236	0.250573	0.680726	1.24913	0.470495	0.361927	0.63113	0.519583	0.384651	0.464925	0.458526	0.737995	0.175045
a-chain	Leu41	122.35	52.64	8.8	0.0111803	0.263736	8.8439	0.273262	0.341117	8.8439	0.393648	0.259658	0.554954	8.8439	0.375258	0.215593	0.105612	0.927909	0.340949	0.218957	0.336693	0.578137	0.246869	0.214491	0.298571	0.525921	0.614789	0.329844	0.994639	8.8439	0.496998	0.396756	0.368087	8.8439	0.035019	0.168752	0.16061	0.101782	0.536092	1.35928	0.33971	0.226047	0.524282	0.352087	0.316768	0.309707	0.200272	0.836213	0.379109
						8.93128	0	9.07547	9.00164	0	8.69121	8.92417	8.29575	0	9.21737	9.05485	8.94628	7.95438	8.70408	8.81003	9.16035	8.93221	9.08625	8.7119	8.82414	9.36499	9.42885	8.66259	7.87096	0	8.5612	8.94711	9.02135	0	8.84577	8.83132	8.73906	8.78803	9.34751	7.58918	8.65278	9.01421	9.30405	9.11122	8.60487	8.76896	8.96216	8.03429	8.66694
a-chain	Cys48	131.78	53.17	9.71	0.0403994	0.650754	9.52886	0.491068	0.693559	9.52886	0.926512	0.714103	1.24701	9.52886	0.328785	0.507723	0.605014	1.58777	0.928111	0.80095	0.382555	0.826265	0.459222	0.857959	0.759721	0.190832	0.346426	0.933395	1.66631	9.52886	1.105	0.786213	0.666668	9.52886	0.692582	0.723782	0.804953	0.762079	0.230351	2.00124	0.965102	0.590092	0.458631	0.557291	0.985995	0.872503	0.631763	1.53158	0.942233
a-chain	Gly49	107.51	45.58	10.28	0.0474424	1.05176	8.08833	1.22939	1.38602	8.08833	0.839471	1.22886	0.802793	8.08833	1.41434	1.31046	1.21499	0.564547	1.28658	1.16296	1.38728	0.929145	1.32537	1.17241	0.928543	1.50585	1.68618	0.908554	0.634214	8.08833	1.29916	1.4464	1.48623	8.08833	1.10714	1.01697	0.975938	1.05485	1.43566	0.576833	1.23029	1.29918	1.59195	1.46333	1.12733	1.30551	1.32785	0.846921	0.850496
a-chain	Ala50	121.24	54.2	7.86	0.0362782	0.567055	8.68665	0.564693	0.380492	8.68665	0.59022	0.393498	0.501769	8.68665	0.613617	0.44493	0.373702	0.905345	0.0434153	0.2975	0.569815	0.857537	0.489379	0.149341	0.582986	0.770043	0.755268	0.470279	0.942689	8.68665	0.176608	0.306377	0.341136	8.68665	0.35756	0.456723	0.395174	0.346815	0.813882	1.3424	0.0362782	0.405809	0.645811	0.437714	0.141104	0.0879141	0.304319	0.712851	0.552813
a-chain	Trp51	123.01	57.97	8.18	0.0100056	0.47044	8.85548	0.4286	0.17783	8.85548	0.548965	0.228838	0.623275	8.85548	0.476005	0.307869	0.268812	1.03608	0.213883	0.185661	0.461173	0.765468	0.371555	0.246976	0.524458	0.618232	0.581282	0.440273	1.0817	8.85548	0.348062	0.140065	0.245357	8.85548	0.306969	0.393157	0.37687	0.301044	0.668485	1.4632	0.225529	0.235345	0.456434	0.261242	0.258859	0.125797	0.189497	0.845767	0.518647
a-chain	Val52	119.48	60.33	9.62	0.0206801	0.247647	8.81892	0.387221	0.509521	8.81892	0.155782	0.343598	0.615128	8.81892	0.601167	0.493209	0.437915	0.922332	0.66658	0.35834	0.626829	0.278793	0.540975	0.575352	0.231056	0.675641	0.791071	0.214437	0.993958	8.81892	0.760149	0.627587	0.715912	8.81892	0.399951	0.273074	0.322549	0.335659	0.631956	1.27211	0.628689	0.43564	0.675352	0.603467	0.543867	0.61754	0.556617	0.844269	0.175463
a-chain	Trp53	117.27	53.12	7.51	0.0160555	0.755304	8.3978	0.805564	0.639512	8.3978	0.673743	0.61798	0.355219	8.3978	0.88788	0.714869	0.625277	0.712384	0.310143	0.50015	0.839624	0.992476	0.757792	0.363853	0.72746	1.0451	1.04422	0.552981	0.724939	8.3978	0.184781	0.565289	0.628192	8.3978	0.569277	0.631043	0.540208	0.529997	1.07513	1.13051	0.258174	0.66946	0.927462	0.724382	0.247571	0.37218	0.588144	0.47112	0.628921
a-chain	Glu54	112.12	55.52	7.87	0.0683943	0.869744	8.13495	0.981008	0.870392	8.13495	0.670756	0.791802	0.263718	8.13495	1.1234	0.947995	0.845572	0.464906	0.642419	0.677486	1.08849	0.99872	0.996744	0.643922	0.800708	1.26822	1.30413	0.583673	0.453452	8.13495	0.539534	0.840097	0.944905	8.13495	0.762711	0.757962	0.667509	0.691797	1.27006	0.812963	0.573506	0.887492	1.17219	0.990429	0.495352	0.679546	0.861049	0.123814	0.628198
						8.93128	0	9.07547	9.00164	0	8.69121	8.92417	8.29575	0	9.21737	9.05485	8.94628	7.95438	8.70408	8.81003	9.16035	8.93221	9.08625	8.7119	8.82414	9.36499	9.42885	8.66259	7.87096	0	8.5612	8.94711	9.02135	0	8.84577	8.83132	8.73906	8.78803	9.34751	7.58918	8.65278	9.01421	9.30405	9.11122	8.60487	8.76896	8.96216	8.03429	8.66694
a-chain	Thr126	112.03	59.17	8.05	0.021375	0.847941	8.17749	0.963479	0.845453	8.17749	0.630354	0.759194	0.320947	8.17749	1.11993	0.944478	0.846291	0.532016	0.676445	0.654725	1.09688	0.951053	1	0.679358	0.782409	1.25613	1.28736	0.54735	0.526358	8.17749	0.583353	0.828766	0.959937	8.17749	0.769381	0.747087	0.667752	0.688975	1.25453	0.843971	0.604143	0.871115	1.14771	0.981137	0.515749	0.696823	0.869497	0.210538	0.587946
						8.93128	0	9.07547	9.00164	0	8.69121	8.92417	8.29575	0	9.21737	9.05485	8.94628	7.95438	8.70408	8.81003	9.16035	8.93221	9.08625	8.7119	8.82414	9.36499	9.42885	8.66259	7.87096	0	8.5612	8.94711	9.02135	0	8.84577	8.83132	8.73906	8.78803	9.34751	7.58918	8.65278	9.01421	9.30405	9.11122	8.60487	8.76896	8.96216	8.03429	8.66694
a-chain	Asn229	126.05	55.06	8.91	0.0141461	0.338908	9.09975	0.187987	0.275696	9.09975	0.570493	0.285401	0.811088	9.09975	0.145732	0.0475266	0.157643	1.18913	0.475233	0.345138	0.156553	0.641893	0.0766725	0.409658	0.443832	0.2952	0.355305	0.527654	1.25589	9.09975	0.647954	0.365559	0.287171	9.09975	0.269769	0.342302	0.39775	0.33163	0.346282	1.61633	0.502707	0.142877	0.288564	0.175335	0.518641	0.414024	0.177342	1.0821	0.566874
a-chain	Ser230	117.31	59.52	8.28	0.0309121	0.550267	8.52741	0.630667	0.486593	8.52741	0.41583	0.404726	0.338597	8.52741	0.774173	0.596871	0.50776	0.735438	0.388937	0.298445	0.759364	0.733313	0.659122	0.387472	0.523757	0.909468	0.927047	0.289632	0.769278	8.52741	0.372024	0.484509	0.62206	8.52741	0.453207	0.448762	0.38368	0.373408	0.919632	1.12543	0.319394	0.514926	0.787784	0.6227	0.220199	0.377374	0.524455	0.502618	0.367784
a-chain	Asp231	127.73	57.21	9.4	0.031127	0.385065	9.27175	0.208904	0.402015	9.27175	0.64613	0.399656	0.976079	9.27175	0.134624	0.241578	0.337929	1.33871	0.681245	0.495849	0.234607	0.609383	0.233822	0.613916	0.507269	0.130015	0.273015	0.637919	1.4116	9.27175	0.849268	0.521992	0.467674	9.27175	0.433459	0.451858	0.536853	0.483764	0.174907	1.74897	0.70432	0.29025	0.254941	0.308973	0.708914	0.613798	0.385749	1.24812	0.655555
a-chain	Gly232	104.53	46.22	8.48	0.0442719	1.25978	7.67633	1.41422	1.4228	7.67633	1.02556	1.30695	0.675688	7.67633	1.57632	1.42432	1.31415	0.296625	1.19318	1.2008	1.53159	1.2756	1.45408	1.14117	1.14895	1.71058	1.81678	1.01088	0.230485	7.67633	1.11986	1.41954	1.48338	7.67633	1.20563	1.16825	1.0837	1.14391	1.68016	0.206469	1.13073	1.39153	1.70004	1.52308	1.04608	1.24018	1.37021	0.504465	1.00504
				STDEV	0.0157262
[truncated: 59 more columns]

## Sheet: Shifts
		6217		>mean	>stdev	>2stdev
1
2
3	V3N-D2C-V3H	0.001667		0	0	0
4	F4N-V3C-F4H	0.00136066		0	0	0
5	M5N-F4C-M5H	0.00125089		0	0	0
6	K6N-M5C-K6H	0.000798784		0	0	0
7	G7N-K6C-G7H	0.00128593		0	0	0
8	L8N-G7C-L8H	0.000416667		0	0	0
9	S9N-L8C-S9H	0.000552017		0	0	0
10	K10N-S9C-K10H	0.00104563		0	0	0
11	A11N-K10C-A11H	0.00157339		0	0	0
12	K12N-A11C-K12H	0.000614636		0	0	0
13	E13N-K12C-E13H	0.00488638		0	0	0
14	G14N-E13C-G14H	0.0024479		0	0	0
15	V15N-G14C-V15H	0.00124231		0	0	0
16	V16N-V15C-V16H	0.0017088		0	0	0
17	A17N-V16C-A17H	0.000707303		0	0	0
18	A18N-A17C-A18H	0.000700991		0	0	0
19	A19N-A18C-A19H	0.00102252		0	0	0
20	E20N-A19C-E20H	0.0014477		0	0	0
21	K21N-E20C-K21H	0.00109545		0	0	0
22	T22N-K21C-T22H	0.00103078		0	0	0
23	K23N-T22C-K23H	0.00160139		0	0	0
24	Q24N-K23C-Q24H	0.00329191		0	0	0
25	G25N-Q24C-G25H	0.000428174		0	0	0
26	V26N-G25C-V26H	0.00105		0	0	0
27	A27N-V26C-A27H	0.00309305		0	0	0
28	E28N-A27C-E28H	0.00245787		0	0	0
29	A29N-E28C-A29H	0.00179637		0	0	0
30	A30N-A29C-A30H	0.00198389		0	0	0
31	G31N-A30C-G31H	0		0	0	0
32	K32N-G31C-K32H	0.00103078		0	0	0
33	T33N-K32C-T33H	0.00141931		0	0	0
34	K34N-T33C-K34H	0.000728011		0	0	0
35	E35N-K34C-E35H	0.00135031		0	0	0
36	G36N-E35C-G36H	0.00035316		0	0	0
37	V37N-G36C-V37H	0.000805536		0	0	0
38	L38N-V37C-L38H	0.000268742		0	0	0
39	Y39N-L38C-Y39H	0.000537484		0	0	0
40	V40N-Y39C-V40H	0.00121335		0	0	0
41	G41N-V40C-G41H	0.00112361		0	0	0
42	S42N-G41C-S42H	0.00285039		0	0	0
43	K43N-S42C-K43H	0.000607362		0	0	0
44	T44N-K43C-T44H	0.000694622		0	0	0
45	K45N-T44C-K45H	0.000700991		0	0	0
46	E46N-K45C-E46H	0.0100238		46	0	0	overlapped
47	G47N-E46C-G47H	0.008141		47	0	0	overlapped
48	V48N-G47C-V48H	0.0007		0	0	0
49	V49N-V48C-V49H	0.00240832		0	0	0
50	H50N-V49C-H50H	0.00679839		50	0	0	shifted
51	G51N-H50C-G51H	0.00783966		51	0	0	shifted
52	V52N-G51C-V52H	0.00181016		0	0	0
53	A53N-V52C-A53H	0.00218911		0	0	0
54	T54N-A53C-T54H	0.000268742		0	0	0
55	V55N-T54C-V55H	0.000531507		0	0	0
56	A56N-V55C-A56H	0.00151667		0	0	0
57	E57N-A56C-E57H	0.000307318		0	0	0
58	K58N-E57C-K58H	0.0010435		0	0	0
59	T59N-K58C-T59H	0.000487909		0	0	0
60	K60N-T59C-K60H	0.00121518		0	0	0
61	E61N-K60C-E61H	0.00488638		0	0	0
62	Q62N-E61C-Q62H	0.00161933		0	0	0
63	V63N-Q62C-V63H	0.000675154		0	0	0
64	T64N-V63C-T64H	0.00153125		0	0	0
65	N65N-T64C-N65H	0.000997914		0	0	0
66	V66N-N65C-V66H	0.00099009		0	0	0
67	G67N-V66C-G67H	0.000134371		0	0	0
68	G68N-G67C-G68H	0.000637922		0	0	0
69	A69N-G68C-A69H	0.000934672		0	0	0
70	V70N-A69C-V70H	0.000333333		0	0	0
71	V71N-V70C-V71H	0.000786695		0	0	0
72	T72N-V71C-T72H	0.00249182		0	0	0
73	G73N-T72C-G73H	0.000523078		0	0	0
74	V74N-G73C-V74H	0.00121518		0	0	0
75	T75N-V74C-T75H	0.000440013		0	0	0
76	A76N-T75C-A76H	0.00117201		0	0	0
77	V77N-A76C-V77H	0.000525991		0	0	0
78	A78N-V77C-A78H	0.000823441		0	0	0
79	Q79N-A78C-Q79H	0.00110353		0	0	0
80	K80N-Q79C-K80H	0.00122429		0	0	0
81	T81N-K80C-T81H	0.00150555		0	0	0
82	V82N-T81C-V82H	0.000827479		0	0	0
83	E83N-V82C-E83H	0.000786695		0	0	0
84	G84N-E83C-G84H	0.0010447		0	0	0
85	A85N-G84C-A85H	0.000975392		0	0	0
86	G86N-A85C-G86H	0.000507718		0	0	0
87	S87N-G86C-S87H	0.00035		0	0	0
88	I88N-S87C-I88H	0.000485627		0	0	0
89	A89N-I88C-A89H	0.000874484		0	0	0
90	A90N-A89C-A90H	0.000266667		0	0	0
91	A91N-A90C-A91H	0.000333333		0	0	0
92	T92N-A91C-T92H	0.00144386		0	0	0
93	G93N-T92C-G93H	0.000501387		0	0	0
94	F94N-G93C-F94H	0.00040586		0	0	0
95	V95N-F94C-V95H	0.00107819		0	0	0
96	K96N-V95C-K96H	0.00119082		0	0	0
97	K97N-K96C-K97H	0.00109545		0	0	0
98	D98N-K97C-D98H	0.0020662		0	0	0
99	Q99N-D98C-Q99H	0.000856349		0	0	0
100	L100N-Q99C-L100H	0.000900771		0	0	0
101	G101N-L100C-G101H	0.000819892		0	0	0
102	K102N-G101C-K102H	0.000819892		0	0	0
103	N103N-K102C-N103H	0.00075		0	0	0
104	E104N-N103C-E104H	0.00171529		0	0	0
105	E105N-E104C-E105H	0.00579166		0	0	0
106	G106N-E105C-G106H	0.000775314		0	0	0
107	A107N-G106C-A107H	0.00128506		0	0	0
108				0	0	0
109	Q109N-P108C-Q109H	0.000786695		0	0	0
110	E110N-Q109C-E110H	0.000900771		0	0	0
111	G111N-E110C-G111H	0.00154425		0	0	0
112	I112N-G111C-I112H	0.00127366		0	0	0
113	L113N-I112C-L113H	0.00101105		0	0	0
114	E114N-L113C-E114H	0.00179637		0	0	0
115	D115N-E114C-D115H	0.00081377		0	0	0
116	M116N-D115C-M116H	0.000659966		0	0	0
117				0	0	0
118	V118N-P117C-V118H	0.0055578		0	0	0
119	D119N-V118C-D119H	0.00561476		0	0	0
120				0	0	0
121	D121N-P120C-D121H	0.0052328		0	0	0
122	N122N-D121C-N122H	0.0081148		122	0	0	shifted
123	E123N-N122C-E123H	0.0204086		123	123	0	shifted
124	A124N-E123C-A124H	0.0327903		124	124	124	shifted
125	Y125N-A124C-Y125H	0.0463405		125	125	125	shifted
126	E126N-Y125C-E126H	0.0368159		126	126	126	shifted
127	M127N-E126C-M127H	0.0654448		127	127	127	shifted
128				0	0	0
129	S129N-P128C-S129H	0.0696424		129	129	129	shifted
130	E130N-S129C-E130H	0.0340287		130	130	130	shifted
131	E131N-E130C-E131H	0.00579166		0	0	0	overlapped so not tell if shifted
132	G132N-E131C-G132H	0.0107369		132	0	0	overlapped so not pick up full shift
133	Y133N-G132C-Y133H	0.0239175		133	133	0	shifted
134	Q134N-Y133C-Q134H	0.027938		134	134	0	shifted
135	D135N-Q134C-D135H	0.076605		135	135	135	shifted
136	Y136N-D135C-Y136H	0.0717247		136	136	136	shifted
137	E137N-Y136C-E137H	0.080324		137	137	137	shifted
138				0	0	0
139	E139N-P138C-E139H	0.0112014		139	0	0	shifted
140	A140N-E139C-A140H	0.00724141		140	0	0	shifted
	mean	0.00607731
	stdev	0.0151244
	mean+stdev	0.0212017
	2stdev	0.0302487
